# Supplementary material for: Genetic Dissection of Snow Mold Tolerance in US Pacific Northwest Winter Wheat Through Genome-Wide Association Study and Genomic Selection
Source: Front Plant Sci. 2019 Oct 29;10:1337. doi: 10.3389/fpls.2019.01337 (PMC6830427; doi:10.3389/fpls.2019.01337)
Supplement: Supplementary file 2 [file Table_1.xlsx]

## Sheet: Sheet1
Supplementary Table 1. List of all SNPs identified to be associated with snow mold tolerance in Pacific Northwest winter wheat.
Model	Envt	SNP ID	SNP_name	Allele	Chromosome	Position (cM)	P value	Minor allele frequency	Effect	R2
PC0	MAN	IWB10143	BS00067769_51	[T/C]	1B	81.609	2.05461e-06	0.108079	-0.148036	0.0182
PC2	MAN	IWB10364	BS00068816_51	[A/G]	UN	0.0001	1.31272e-07	0.0873362	0.178848	0.0572
PC0	WAT18	IWB11512	BS00087544_51	[T/C]	1B	107.147	7.29245e-07	0.248908	-0.159776	0
PC3	MAN18	IWB11754	BS00092381_51	[T/G]	7A	127.971	3.46631e-06	0.241266	-0.148161	0.0193
PC0	WAT	IWB11773	BS00092735_51	[A/C]	3A	90.5503	1.46587e-06	0.337336	0.115608	0.0287
PC1	MAN18	IWB11870	BS00094388_51	[T/C]	5A	66.9986	1.01941e-05	0.303493	-0.11399	0.0421
PC2	MAN18	IWB11870	BS00094388_51	[T/C]	5A	66.9986	4.45557e-06	0.303493	-0.119409	0.1159
PC3	MAN18	IWB11870	BS00094388_51	[T/C]	5A	66.9986	1.3243e-05	0.303493	-0.109245	0.0506
PC2	ALL	IWB11875	BS00094456_51	[T/C]	3B	73.453	4.57316e-07	0.444323	0.0855862	0.0508
PC1	MAN17	IWB12049	BS00098821_51	[T/C]	UN	0.0001	2.0257e-07	0.0960699	-0.42679	0.009
PC0	MAN	IWB12285	BS00106545_51	[A/G]	4A	11.5984	5.90996e-06	0.14738	-0.109274	0.0357
PC0	WAT18	IWB1229	BobWhite_c1890_712	[A/G]	1A	43.2768	1.3542e-07	0.420306	0.157355	0.0043
PC1	WAT17	IWB12434	BS00109813_51	[T/G]	4B	74.6213	8.49301e-06	0.436681	-0.169921	0.0201
PC1	ALL	IWB12689	CAP11_c1464_135	[T/C]	UN	0.0001	3.591e-06	0.276201	-0.110593	0.0374
PC0	MAN18	IWB14635	CAP8_c2687_128	[A/G]	5B	104.232	7.97678e-06	0.101528	0.201521	0.0163
PC0	ALL	IWB5446	BobWhite_rep_c64211_305	[A/G]	3A	98.4083	1.62601e-09	0.29476	0.126234	0.0594
PC1	WAT	IWB14635	CAP8_c2687_128	[A/G]	5B	104.232	2.03786e-06	0.101528	0.182696	0.0005
PC1	ALL	IWB14635	CAP8_c2687_128	[A/G]	5B	104.232	2.43561e-06	0.101528	0.171714	0.0351
PC2	ALL	IWB14635	CAP8_c2687_128	[A/G]	5B	104.232	3.47052e-06	0.101528	0.153851	0.0027
PC3	WAT	IWB14635	CAP8_c2687_128	[A/G]	5B	104.232	5.42776e-07	0.101528	0.177747	0.0007
PC1	ALL	IWB16449	D_contig30400_369	[T/C]	1B	83.4694	1.28871e-05	0.491266	0.0807822	0.0001
PC1	MAN17	IWB21126	Ex_c6765_2118	[A/G]	1A	70.1018	4.39197e-06	0.114629	0.307144	0.0322
PC0	ALL	IWB76124	wsnp_CD454152A_Ta_2_1	[T/C]	5A	101.156	2.80599e-08	0.386463	0.116485	0.0717
PC1	ALL	IWB22882	Excalibur_c16947_114	[T/C]	1A	130.086	3.93545e-06	0.164847	-0.125568	0.0419
PC2	ALL	IWB2380	BobWhite_c1890_712	[A/G]	2B	82.4334	1.62923e-05	0.384279	0.034933	0.0001
PC0	MAN	IWB23857	Excalibur_c22783_765	[T/C]	5A	64.2104	1.02724e-05	0.0982533	0.13926	0.0737
PC1	ALL	IWB23857	Excalibur_c22783_765	[T/C]	5A	64.2104	9.28221e-06	0.0982533	0.124739	0
PC2	ALL	IWB23857	Excalibur_c22783_765	[T/C]	5A	64.2104	2.6409e-05	0.0982533	0.123551	0.0378
PC2	ALL	IWB24414	Excalibur_c26172_359	[A/C]	6B	66.3969	9.80569e-06	0.120087	0.108104	0.0429
PC1	MAN18	IWB25201	Excalibur_c32414_705	[A/G]	5A	129.859	5.65639e-06	0.0829694	-0.178969	0.0417
PC0	MAN	IWB25847	Excalibur_c37649_125	[T/C]	2A	98.4344	2.54851e-06	0.468341	0.0651551	0.0231
PC1	WAT	IWB27480	Excalibur_c5442_1691	[T/C]	6A	33.8751	3.75921e-06	0.204148	-0.11591	0.0252
PC3	ALL	IWB8187	BS00039740_51		1B	82.8854	6.36027e-09	0.413755	-0.130785	0.0838
PC0	ALL	IWB71633	Tdurum_contig45680_434	[A/G]	7A	135.807	1.55918e-07	0.344978	0.104066	0.0142
PC0	MAN18	IWB30537	Excalibur_rep_c111546_167	[A/G]	5A	62.7184	6.22172e-06	0.0578603	0.234506	0.0454
PC1	MAN17	IWB30584	Excalibur_rep_c112367_293	[A/G]	2A	25.9702	2.77297e-06	0.0960699	-0.252712	0.0067
PC3	MAN	IWB30739	Excalibur_rep_c66399_930	[A/G]	2A	183.767	1.92386e-05	0.159389	0.103049	0.0039
PC3	WAT18	IWB31083	Excalibur_rep_c69730_391	[A/G]	5B	100.762	5.74025e-06	0.117904	-0.203577	0.0056
PC0	MAN17	IWB31419	Excalibur_rep_c93332_58	[A/G]	3D	107.183	8.30928e-07	0.0720524	0.330831	0.0605
PC2	MAN	IWB31419	Excalibur_rep_c93332_58	[A/G]	3D	107.183	1.78058e-05	0.0720524	0.136559	0.0265
PC2	MAN17	IWB31419	Excalibur_rep_c93332_58	[A/G]	3D	107.183	8.26025e-06	0.0720524	0.282427	0.0505
PC3	ALL	IWB31419	Excalibur_rep_c93332_58	[A/G]	3D	107.183	1.00663e-07	0.0720524	0.180179	0.0144
PC3	MAN	IWB31419	Excalibur_rep_c93332_58	[A/G]	3D	107.183	2.03748e-06	0.0720524	0.15437	0.0202
PC3	MAN17	IWB31419	Excalibur_rep_c93332_58	[A/G]	3D	107.183	7.67236e-08	0.0720524	0.364809	0.0612
PC3	MAN	IWB32690	GENE-1856_756	[T/G]	3B	32.9872	4.79498e-06	0.374454	-0.0786249	0.0004
PC0	WAT	IWB32748	GENE-1966_110	[T/C]	3B	67.6697	3.92034e-07	0.0829694	-0.19076	0.0114
PC1	WAT	IWB33542	GENE-3656_272	[T/C]	UN	0.0001	1.74487e-06	0.0731441	0.144228	0.0228
PC0	WAT18	IWB33837	GENE-4204_738	[A/G]	6B	73.4185	3.42311e-07	0.230349	-0.150063	0.0497
PC1	WAT18	IWB33838	GENE-4208_229	[T/G]	6B	116.236	4.11301e-06	0.0644105	0.257037	0.0062
PC3	MAN	IWB35436	IAAV8147	[T/C]	1A	71.096	2.12633e-07	0.25655	0.109203	0.0182
PC3	ALL	IWB79179	wsnp_Ex_rep_c66331_64502558	[A/G]	3B	11.5592	2.15727e-06	0.0502183	0.177591	0.0531
PC0	MAN18	IWB36501	Jagger_c2707_152	[A/G]	3B	65.7069	1.04593e-08	0.104803	0.246447	0.0699
PC1	MAN18	IWB36501	Jagger_c2707_152	[A/G]	3B	65.7069	2.58661e-08	0.104803	0.236254	0.0647
PC2	MAN18	IWB36501	Jagger_c2707_152	[A/G]	3B	65.7069	1.62241e-07	0.104803	0.204828	0.0291
PC3	MAN18	IWB36501	Jagger_c2707_152	[A/G]	3B	65.7069	2.71488e-06	0.104803	0.182751	0.0785
PC0	WAT17	IWB3779	BobWhite_c5276_631	[A/G]	3B	122.518	4.21643e-10	0.447598	0.248499	0.051
PC1	WAT17	IWB3779	BobWhite_c5276_631	[A/G]	3B	122.518	2.30492e-10	0.447598	0.258487	0.0522
PC2	WAT17	IWB3779	BobWhite_c5276_631	[A/G]	3B	122.518	1.37664e-07	0.447598	0.210924	0.0421
PC3	WAT17	IWB3779	BobWhite_c5276_631	[A/G]	3B	122.518	6.21132e-07	0.447598	0.207364	0.0002
PC3	MAN17	IWB39353	Ku_c39334_620	[T/C]	6A	16.9563	8.31086e-06	0.241266	0.203246	0.0267
PC0	ALL	IWB14635	CAP8_c2687_128	[A/G]	5B	104.232	1.66424e-06	0.101528	0.158575	0.0422
PC3	MAN18	IWB4317	BobWhite_c7263_337	[A/G]	5D	52.5263	4.02369e-06	0.258734	-0.151654	0.0216
PC0	WAT	IWB43532	Kukri_c28160_2017	[T/C]	7B	146.853	6.86495e-07	0.490175	0.0913633	0.0358
PC1	WAT	IWB43532	Kukri_c28160_2017	[T/C]	7B	146.853	5.66005e-07	0.490175	0.0955379	0.0885
PC2	WAT	IWB43532	Kukri_c28160_2017	[T/C]	7B	146.853	1.26458e-06	0.490175	0.0889076	0.0255
PC2	MAN	IWB45731	Kukri_c4710_991	[A/C]	2B	80.7744	4.66714e-06	0.197598	0.122777	0.0168
PC1	MAN17	IWB47184	Kukri_c6477_696	[A/G]	5A	69.585	1.68815e-06	0.164847	0.21268	0.0013
PC2	WAT17	IWB48416	Kukri_c95755_315	[A/G]	6B	64.8216	5.75052e-06	0.477074	-0.206692	0.0108
PC0	WAT18	IWB49205	Kukri_rep_c106820_591	[A/G]	5D	194.937	2.99202e-06	0.375546	0.121889	0.0239
PC1	WAT	IWB49205	Kukri_rep_c106820_591	[A/G]	5D	194.937	9.85801e-06	0.375546	0.0606061	0.105
PC1	MAN18	IWB49677	Kukri_rep_c115294_146	[T/C]	7A	130.273	1.01976e-05	0.233624	0.138134	0.0478
PC2	WAT17	IWB49788	Kukri_rep_c68399_107	[A/G]	UN	0.0001	1.76594e-05	0.108079	-0.229782	0.0073
PC1	ALL	IWB49991	Kukri_rep_c70198_1436	[A/G]	3B	67.6697	1.14591e-06	0.0840611	0.178878	0.038
PC0	MAN	IWB50005	Kukri_rep_c70288_1087	[A/G]	7A	211.003	1.27585e-08	0.377729	-0.10185	0.0197
PC3	MAN	IWB50005	Kukri_rep_c70288_1087	[A/G]	7A	211.003	9.92505e-07	0.377729	-0.0921224	0.0273
PC3	MAN18	IWB50908	Ra_c112300_429	[T/C]	1A	91.9977	4.48495e-06	0.0600437	-0.218219	0.0002
PC0	WAT18	IWB51217	Ra_c16330_1197	[A/G]	4A	114.463	1.06733e-07	0.413755	0.176201	0.0696
PC1	WAT18	IWB51217	Ra_c16330_1197	[A/G]	4A	114.463	3.94474e-07	0.413755	0.171931	0.1134
PC2	ALL	IWB54064	RAC875_c15192_51	[A/G]	5A	41.8768	2.33066e-05	0.362445	0.0899625	0.0022
PC0	ALL	IWB4317	BobWhite_c7263_337	[A/G]	5D	52.5263	2.39715e-06	0.258734	-0.105377	0.0253
PC2	ALL	IWB5446	BobWhite_rep_c64211_305	[A/G]	3A	98.4083	3.70269e-06	0.29476	0.107511	0.0018
PC0	MAN17	IWB59690	RAC875_c62460_650	[A/C]	5B	188.578	6.49932e-06	0.136463	0.223136	0.0606
PC1	MAN17	IWB59690	RAC875_c62460_650	[A/C]	5B	188.578	1.57358e-07	0.136463	0.252875	0.053
PC2	MAN	IWB59690	RAC875_c62460_650	[A/C]	5B	188.578	4.30821e-06	0.136463	0.119826	0.0137
PC3	MAN	IWB59690	RAC875_c62460_650	[A/C]	5B	188.578	7.97982e-10	0.136463	0.163192	0.0143
PC3	MAN17	IWB59690	RAC875_c62460_650	[A/C]	5B	188.578	1.84256e-08	0.136463	0.302387	0.0549
PC3	MAN18	IWB60381	RAC875_c75663_115	[T/C]	3A	188.378	2.64205e-06	0.237991	-0.143081	0.0387
PC3	WAT18	IWB61472	RAC875_rep_c105597_205	[A/G]	UN	0.0001	2.51967e-06	0.335153	0.167064	0.0173
PC1	WAT	IWB62170	RAC875_rep_c112751_303	[A/G]	5A	84.1272	2.70418e-07	0.480349	-0.101851	0.0021
PC0	ALL	IWB22882	Excalibur_c16947_114	[T/C]	1A	130.086	4.55754e-06	0.164847	-0.114501	0.0394
PC1	MAN18	IWB64622	RFL_Contig4231_575	[T/C]	1A	78.3342	8.50126e-06	0.398472	-0.118057	0.0074
PC0	WAT	IWB65663	TA003225-1427	[T/C]	5A	45.0825	6.82221e-06	0.0676856	0.155088	0.045
PC1	ALL	IWB65663	TA003225-1427	[T/C]	5A	45.0825	1.42791e-06	0.0676856	0.16268	0.0381
PC3	WAT18	IWB65663	TA003225-1427	[T/C]	5A	45.0825	5.24617e-06	0.0676856	0.234448	0.0479
PC3	MAN	IWB65771	TA004016-0277	[T/C]	UN	0.0001	5.20523e-07	0.487991	-0.0898993	0.0007
PC2	ALL	IWB66039	TA005995-0488	[A/G]	UN	0.0001	1.09117e-07	0.423581	-0.107811	0.0148
PC2	WAT	IWB66039	TA005995-0488	[A/G]	UN	0.0001	1.27717e-05	0.423581	-0.088975	0.0203
PC3	WAT18	IWB6714	BS00021686_51	[T/C]	6B	64.0838	1.33316e-05	0.0709607	0.238536	0.0474
PC3	MAN	IWB6963	BS00022202_51	[A/G]	7A	139.856	2.3597e-06	0.451965	0.0950069	0.0048
PC0	WAT17	IWB6992	BS00022255_51	[A/G]	1B	57.3535	4.66296e-07	0.150655	0.256563	0.0468
PC1	WAT17	IWB6992	BS00022255_51	[A/G]	1B	57.3535	4.78889e-06	0.150655	0.217475	0.0487
PC0	MAN	IWB70904	Tdurum_contig42150_3417	[T/C]	3A	108.897	2.84691e-05	0.264192	-0.0950162	0.0084
PC0	ALL	IWB6273	BS00010698_51	[A/G]	5A	68.9479	7.53309e-06	0.431223	0.0869419	0.0025
PC1	ALL	IWB71633	Tdurum_contig45680_434	[A/G]	7A	135.807	6.93953e-07	0.344978	0.101434	0.0453
PC0	WAT	IWB72462	Tdurum_contig55610_742	[T/C]	2A	77.9105	3.3929e-06	0.167031	0.132449	0.0296
PC0	WAT17	IWB72462	Tdurum_contig55610_742	[T/C]	2A	77.9105	5.77103e-06	0.167031	0.270108	0.0506
PC2	WAT17	IWB72462	Tdurum_contig55610_742	[T/C]	2A	77.9105	7.66859e-06	0.167031	0.268719	0.0767
PC1	ALL	IWB72505	Tdurum_contig56342_259	[A/G]	7B	76.169	4.41715e-06	0.158297	0.109843	0.0765
PC0	MAN17	IWB7384	BS00023029_51	[T/C]	5B	71.3734	1.64439e-07	0.155022	-0.30973	0.0032
PC2	MAN	IWB7384	BS00023029_51	[T/C]	5B	71.3734	6.17194e-08	0.155022	-0.18808	0.0023
PC0	MAN18	IWB7448	BS00023151_51	[T/C]	5D	207.329	3.61248e-06	0.156114	0.175765	0.0583
PC0	MAN	IWB75269	tplb0060m15_257	[T/C]	5A	68.9479	1.72732e-08	0.317686	-0.140611	0.0194
PC3	ALL	IWB29347	Excalibur_c9149_1326	[T/C]	1B	84.4331	3.21541e-06	0.144105	0.107457	0.0706
PC3	WAT17	IWB75958	wsnp_CAP12_c1337_682282	[T/C]	1B	136.106	1.16498e-05	0.139738	-0.276653	0.0004
PC2	WAT17	IWB76067	wsnp_CAP8_c1013_646748	[A/G]	4A	37.948	3.6384e-06	0.14083	0.231927	0.0347
PC0	ALL	IWB29572	Excalibur_c96921_206	[T/C]	3A	141.858	1.33583e-05	0.069869	0.142549	0.0327
PC2	MAN	IWB76124	wsnp_CD454152A_Ta_2_1	[T/C]	5A	101.156	2.79267e-06	0.386463	0.10918	0.0076
PC3	MAN	IWB76124	wsnp_CD454152A_Ta_2_1	[T/C]	5A	101.156	8.64186e-06	0.386463	0.0952723	0.0316
PC2	WAT17	IWB76371	wsnp_Ex_c12063_19310114	[T/C]	1B	60.6243	4.08278e-06	0.120087	0.23793	0.0347
PC0	WAT17	IWB76376	wsnp_Ex_c12117_19381493	[T/G]	1A	70.1018	5.27106e-06	0.325328	0.192287	0.0143
PC2	ALL	IWB76380	wsnp_Ex_c12141_19415226	[T/C]	6A	71.237	5.75806e-06	0.471616	0.0833933	0.0068
PC2	WAT	IWB76380	wsnp_Ex_c12141_19415226	[T/C]	6A	71.237	9.50627e-07	0.471616	0.102084	0.0372
PC0	MAN	IWB76576	wsnp_Ex_c13942_21820758	[A/G]	5A	89.5618	2.33938e-05	0.474891	-0.0635731	0.0237
PC1	MAN17	IWB76618	wsnp_Ex_c14273_22230844	[A/G]	1B	47.2409	8.88385e-06	0.371179	-0.169583	0.034
PC2	MAN17	IWB76618	wsnp_Ex_c14273_22230844	[A/G]	1B	47.2409	1.70227e-07	0.371179	-0.192217	0.019
PC3	MAN17	IWB76618	wsnp_Ex_c14273_22230844	[A/G]	1B	47.2409	2.72561e-08	0.371179	-0.205404	0.0314
PC0	WAT	IWB76844	wsnp_Ex_c16715_25264080	[A/C]	5A	103.637	6.15907e-06	0.487991	-0.111809	0.0238
PC2	WAT	IWB76844	wsnp_Ex_c16715_25264080	[A/C]	5A	103.637	1.74716e-07	0.487991	-0.146592	0.0915
PC0	WAT17	IWB77128	wsnp_Ex_c2054_3852564	[T/C]	7D	93.6493	1.5112e-05	0.138646	-0.221151	0.0105
PC2	WAT	IWB77128	wsnp_Ex_c2054_3852564	[T/C]	7D	93.6493	2.03876e-08	0.138646	-0.184728	0.0003
PC2	WAT17	IWB77128	wsnp_Ex_c2054_3852564	[T/C]	7D	93.6493	6.87167e-09	0.138646	-0.321292	0.0196
PC3	WAT17	IWB77128	wsnp_Ex_c2054_3852564	[T/C]	7D	93.6493	6.46143e-07	0.138646	-0.30245	0
PC3	WAT	IWB77128	wsnp_Ex_c2054_3852564	[T/C]	7D	93.6493	6.93952e-07	0.138646	-0.159118	0.0018
PC1	WAT18	IWB79075	wsnp_Ex_rep_c103024_88075347	[T/C]	5B	38.4952	3.88976e-06	0.353712	-0.121479	0.0353
PC3	ALL	IWB75941	wsnp_CAP11_rep_c8469_3658252	[A/G]	2A	0.0001	6.17833e-06	0.473799	-0.0805313	0.0038
PC0	MAN	IWB79637	wsnp_JD_c12221_12509932	[A/C]	5B	188.578	1.02148e-05	0.254367	0.077714	0.0174
PC1	MAN	IWB79637	wsnp_JD_c12221_12509932	[A/C]	5B	188.578	3.92197e-06	0.254367	0.106906	0.0594
PC0	MAN	IWB79643	wsnp_JD_c12424_12667585	[A/G]	5D	82.6721	8.6199e-11	0.248908	-0.161005	0.0504
PC1	MAN17	IWB79643	wsnp_JD_c12424_12667585	[A/G]	5D	82.6721	3.27411e-08	0.248908	-0.261335	0.0372
PC1	MAN	IWB79643	wsnp_JD_c12424_12667585	[A/G]	5D	82.6721	2.68261e-10	0.248908	-0.161791	0.0781
PC2	MAN17	IWB79643	wsnp_JD_c12424_12667585	[A/G]	5D	82.6721	8.71653e-07	0.248908	-0.250095	0.0379
PC3	MAN17	IWB79643	wsnp_JD_c12424_12667585	[A/G]	5D	82.6721	2.95244e-07	0.248908	-0.257128	0.0342
PC3	MAN	IWB79643	wsnp_JD_c12424_12667585	[A/G]	5D	82.6721	1.90131e-05	0.248908	-0.106626	0.0838
PC2	ALL	IWB7966	BS00034303_51		5A	46.0551	7.51445e-06	0.0665939	0.142918	0.0039
PC3	WAT	IWB7966	BS00034303_51		5A	46.0551	2.57615e-07	0.0665939	0.172704	0.0163
PC3	ALL	IWB80959	wsnp_Ra_c17622_26522072	[A/G]	2B	142.992	8.15792e-06	0.167031	-0.129826	0.0484
PC0	MAN17	IWB79856	wsnp_JD_c6544_7697578	[T/C]	1A	87.4572	5.58062e-06	0.328603	0.172381	0.0188
PC0	WAT	IWB80193	wsnp_Ku_c18497_27803432	[T/C]	3A	101.005	1.75284e-06	0.175764	0.100268	0.0235
PC2	WAT	IWB80846	wsnp_Ku_rep_c72700_72370664	[A/G]	3B	72.1179	1.87012e-06	0.311135	-0.110542	0.0004
PC1	WAT17	IWB80959	wsnp_Ra_c17622_26522072	[A/G]	2B	142.992	1.613e-07	0.167031	-0.3228	0.0095
PC3	ALL	IWB79734	wsnp_JD_c2578_3489735	[A/G]	2A	134.75	2.10442e-05	0.490175	-0.0879391	0.0192
PC0	WAT18	IWB81128	wsnp_Ra_c38873_46699852	[A/G]	5B	154.11	9.67835e-06	0.270742	0.138603	0.0144
PC1	WAT18	IWB81128	wsnp_Ra_c38873_46699852	[A/G]	5B	154.11	4.62416e-06	0.270742	0.142911	0.0062
PC3	WAT	IWB81532	wsnp_RFL_Contig3896_4291652	[T/C]	3B	70.0876	1.43778e-06	0.280568	-0.0994536	0.0003
PC2	MAN	IWB8187	BS00039740_51		1B	82.8854	1.10843e-05	0.413755	-0.0940373	0.0125
PC3	MAN	IWB8187	BS00039740_51		1B	82.8854	5.3681e-06	0.413755	-0.0911376	0.0097
PC3	ALL	IWB36093	IACX6021	[T/C]	6B	39.2362	2.35473e-05	0.0611354	-0.0928437	0.0052
PC0	WAT	IWB8400	BS00045454_51	[A/G]	4A	137.148	3.1757e-08	0.385371	0.118596	0.0819
PC3	WAT18	IWB857	BobWhite_c160_276	[T/C]	7B	148.652	1.38507e-07	0.329694	-0.162645	0.0012
PC1	MAN17	IWB919	wsnp_CAP12_c1337_682282	[T/C]	7B	77.5933	1.04148e-06	0.172489	-0.222355	0.0466
PC1	WAT18	IWB9890	BS00066806_51	[A/G]	UN	0.0001	9.64999e-06	0.399563	0.135393	0.0328
