# Supplementary material for: Genetic Dissection of Snow Mold Tolerance in US Pacific Northwest Winter Wheat Through Genome-Wide Association Study and Genomic Selection
Source: Front Plant Sci. 2019 Oct 29;10:1337. doi: 10.3389/fpls.2019.01337 (PMC6830427; doi:10.3389/fpls.2019.01337)
Supplement: Supplementary file 4 [file Table_3.xlsx]

## Sheet: Sheet1
Supplementary Table 3. Accuracy of genomic selection for snow mold tolerance across different models and marker sets using Pacific Northwest winter wheat breeding lines as test (TST) populations and an association mapping panel as training population (TP).
TST population	Model	Marker set	TP dataset	TST dataset	Accuracy
TST2015	GBLUP	Ldtag	ALL	ALL	0.230094
TST2015	GBLUP	Ldtag	WAT	ALL	0.21668
TST2015	GBLUP	SigSNP	WAT	ALL	0.204913
TST2015	GBLUP	SigSNP	ALL	ALL	0.169405
TST2015	GBLUP	WGD	ALL	ALL	0.218997
TST2015	GBLUP	WGD	WAT	ALL	0.207762
TST2015	RKHS	Ldtag	ALL	ALL	0.873704
TST2015	RKHS	Ldtag	WAT	ALL	0.871254
TST2015	RKHS	SigSNP	WAT	ALL	0.75004
TST2015	RKHS	SigSNP	ALL	ALL	0.747694
TST2015	RKHS	WGD	ALL	ALL	0.870002
TST2015	RKHS	WGD	WAT	ALL	0.86619
TST2015	RRBLUP	Ldtag	WAT	ALL	0.230071
TST2015	RRBLUP	Ldtag	ALL	ALL	0.21951
TST2015	RRBLUP	SigSNP	WAT	ALL	0.200043
TST2015	RRBLUP	SigSNP	ALL	ALL	0.169002
TST2015	RRBLUP	WGD	WAT	ALL	0.226666
TST2015	RRBLUP	WGD	ALL	ALL	0.218132
TST2016	GBLUP	Ldtag	ALL	WAT	0.00814816
TST2016	GBLUP	Ldtag	ALL	ALL	0.211373
TST2016	GBLUP	Ldtag	MAN	WAT	-0.0401117
TST2016	GBLUP	Ldtag	MAN	ALL	0.191091
TST2016	GBLUP	Ldtag	WAT	WAT	0.0283653
TST2016	GBLUP	Ldtag	WAT	ALL	0.223038
TST2016	GBLUP	SigSNP	ALL	WAT	0.191091
TST2016	GBLUP	SigSNP	ALL	ALL	0.11792
TST2016	GBLUP	SigSNP	MAN	WAT	-0.0654739
TST2016	GBLUP	SigSNP	MAN	ALL	0.056621
TST2016	GBLUP	SigSNP	WAT	WAT	0.0936019
TST2016	GBLUP	SigSNP	WAT	ALL	0.172678
TST2016	GBLUP	WGD	ALL	WAT	0.0108595
TST2016	GBLUP	WGD	ALL	ALL	0.118159
TST2016	GBLUP	WGD	MAN	WAT	0.100571
TST2016	GBLUP	WGD	MAN	ALL	-0.0608328
TST2016	GBLUP	WGD	WAT	WAT	0.0936019
TST2016	GBLUP	WGD	WAT	ALL	0.172678
TST2016	RKHS	LDTag	ALL	WAT	0.823083
TST2016	RKHS	LDTag	ALL	ALL	0.810387
TST2016	RKHS	LDTag	MAN	WAT	0.838664
TST2016	RKHS	LDTag	MAN	ALL	0.782431
TST2016	RKHS	LDTag	WAT	WAT	0.878515
TST2016	RKHS	LDTag	WAT	ALL	0.823083
TST2016	RKHS	SigSNP	ALL	WAT	0.739775
TST2016	RKHS	SigSNP	ALL	ALL	0.649977
TST2016	RKHS	SigSNP	MAN	WAT	0.728058
TST2016	RKHS	SigSNP	MAN	ALL	0.641328
TST2016	RKHS	SigSNP	WAT	WAT	0.735279
TST2016	RKHS	SigSNP	WAT	ALL	0.647446
TST2016	RKHS	WGD	ALL	WAT	0.867516
TST2016	RKHS	WGD	ALL	ALL	0.811254
TST2016	RKHS	WGD	MAN	WAT	0.835324
TST2016	RKHS	WGD	MAN	ALL	0.781516
TST2016	RKHS	WGD	WAT	WAT	0.879149
TST2016	RKHS	WGD	WAT	ALL	0.824992
TST2016	RRBLUP	Ldtag	ALL	WAT	0.0717111
TST2016	RRBLUP	Ldtag	ALL	ALL	0.272813
TST2016	RRBLUP	Ldtag	MAN	WAT	0.0792998
TST2016	RRBLUP	Ldtag	MAN	ALL	0.270351
TST2016	RRBLUP	Ldtag	WAT	WAT	0.0415711
TST2016	RRBLUP	Ldtag	WAT	ALL	0.23884
TST2016	RRBLUP	SigSNP	ALL	WAT	0.0973835
TST2016	RRBLUP	SigSNP	ALL	ALL	0.170771
TST2016	RRBLUP	SigSNP	MAN	WAT	0.0558745
TST2016	RRBLUP	SigSNP	MAN	ALL	0.146242
TST2016	RRBLUP	SigSNP	WAT	WAT	0.136118
TST2016	RRBLUP	SigSNP	WAT	ALL	0.184339
TST2016	RRBLUP	WGD	ALL	WAT	0.105397
TST2016	RRBLUP	WGD	ALL	ALL	0.322535
TST2016	RRBLUP	WGD	MAN	WAT	0.111669
TST2016	RRBLUP	WGD	MAN	ALL	0.327074
TST2016	RRBLUP	WGD	WAT	WAT	0.0632447
TST2016	RRBLUP	WGD	WAT	ALL	0.267921
TST2017	GBLUP	LDTag	ALL	ALL	0.268191
TST2017	GBLUP	LDTag	ALL	WAT	0.109657
TST2017	GBLUP	LDTag	ALL	MAN	0.166543
TST2017	GBLUP	LDTag	WAT	ALL	0.273778
TST2017	GBLUP	LDTag	WAT	WAT	0.138907
TST2017	GBLUP	LDTag	WAT	MAN	0.178085
TST2017	GBLUP	LDTag	MAN	ALL	0.247164
TST2017	GBLUP	LDTag	MAN	WAT	0.0661814
TST2017	GBLUP	LDTag	MAN	MAN	0.165915
TST2017	GBLUP	SigSNP	ALL	ALL	0.0402965
TST2017	GBLUP	SigSNP	ALL	WAT	-0.0763849
TST2017	GBLUP	SigSNP	ALL	MAN	0.0439648
TST2017	GBLUP	SigSNP	WAT	ALL	0.0691945
TST2017	GBLUP	SigSNP	WAT	WAT	-0.0457269
TST2017	GBLUP	SigSNP	WAT	MAN	0.0547865
TST2017	GBLUP	SigSNP	MAN	ALL	0.0185958
TST2017	GBLUP	SigSNP	MAN	WAT	-0.0938917
TST2017	GBLUP	SigSNP	MAN	MAN	0.0270841
TST2017	GBLUP	WGD	ALL	ALL	0.296109
TST2017	GBLUP	WGD	ALL	WAT	0.110245
TST2017	GBLUP	WGD	ALL	MAN	0.220379
TST2017	GBLUP	WGD	WAT	ALL	0.316008
TST2017	GBLUP	WGD	WAT	WAT	0.136289
TST2017	GBLUP	WGD	WAT	MAN	0.232906
TST2017	GBLUP	WGD	MAN	ALL	0.282351
TST2017	GBLUP	WGD	MAN	WAT	0.0753105
TST2017	GBLUP	WGD	MAN	MAN	0.201853
TST2017	RKHS	LDTag	ALL	ALL	0.89577
TST2017	RKHS	LDTag	ALL	WAT	0.909862
TST2017	RKHS	LDTag	ALL	MAN	0.923143
TST2017	RKHS	LDTag	WAT	ALL	0.888697
TST2017	RKHS	LDTag	WAT	WAT	0.906612
TST2017	RKHS	LDTag	WAT	MAN	0.920457
TST2017	RKHS	LDTag	MAN	ALL	0.870634
TST2017	RKHS	LDTag	MAN	WAT	0.882865
TST2017	RKHS	LDTag	MAN	MAN	0.901884
TST2017	RKHS	SigSNP	ALL	ALL	0.819266
TST2017	RKHS	SigSNP	ALL	WAT	0.799486
TST2017	RKHS	SigSNP	ALL	MAN	0.845947
TST2017	RKHS	SigSNP	WAT	ALL	0.777898
TST2017	RKHS	SigSNP	WAT	WAT	0.758127
TST2017	RKHS	SigSNP	WAT	MAN	0.813535
TST2017	RKHS	SigSNP	MAN	ALL	0.821997
TST2017	RKHS	SigSNP	MAN	WAT	0.79849
TST2017	RKHS	SigSNP	MAN	MAN	0.844878
TST2017	RKHS	WGD	ALL	ALL	0.896583
TST2017	RKHS	WGD	ALL	WAT	0.915883
TST2017	RKHS	WGD	ALL	MAN	0.918398
TST2017	RKHS	WGD	WAT	ALL	0.892185
TST2017	RKHS	WGD	WAT	WAT	0.915609
TST2017	RKHS	WGD	WAT	MAN	0.916827
TST2017	RKHS	WGD	MAN	ALL	0.870184
TST2017	RKHS	WGD	MAN	WAT	0.889254
TST2017	RKHS	WGD	MAN	MAN	0.894266
TST2017	RRBLUP	LDTag	ALL	ALL	0.269337
TST2017	RRBLUP	LDTag	ALL	WAT	0.139825
TST2017	RRBLUP	LDTag	ALL	MAN	0.139677
TST2017	RRBLUP	LDTag	WAT	ALL	0.253807
TST2017	RRBLUP	LDTag	WAT	WAT	0.126342
TST2017	RRBLUP	LDTag	WAT	MAN	0.152211
TST2017	RRBLUP	LDTag	MAN	ALL	0.267109
TST2017	RRBLUP	LDTag	MAN	WAT	0.141823
TST2017	RRBLUP	LDTag	MAN	MAN	0.12844
TST2017	RRBLUP	SigSNP	ALL	ALL	0.040688
TST2017	RRBLUP	SigSNP	ALL	WAT	-0.091162
TST2017	RRBLUP	SigSNP	ALL	MAN	0.0588118
TST2017	RRBLUP	SigSNP	WAT	ALL	0.0850223
TST2017	RRBLUP	SigSNP	WAT	WAT	-0.0460539
TST2017	RRBLUP	SigSNP	WAT	MAN	0.0714619
TST2017	RRBLUP	SigSNP	MAN	ALL	0.00804089
TST2017	RRBLUP	SigSNP	MAN	WAT	-0.114808
TST2017	RRBLUP	SigSNP	MAN	MAN	0.0424678
TST2017	RRBLUP	WGD	ALL	ALL	0.290116
TST2017	RRBLUP	WGD	ALL	WAT	0.156889
TST2017	RRBLUP	WGD	ALL	MAN	0.142322
TST2017	RRBLUP	WGD	WAT	ALL	0.268942
TST2017	RRBLUP	WGD	WAT	WAT	0.135024
TST2017	RRBLUP	WGD	WAT	MAN	0.153278
TST2017	RRBLUP	WGD	MAN	ALL	0.290089
TST2017	RRBLUP	WGD	MAN	WAT	0.163391
TST2017	RRBLUP	WGD	MAN	MAN	0.128437
TST2018	GBLUP	LDTag	ALL	ALL	0.032766
TST2018	GBLUP	LDTag	ALL	MAN	-0.0521194
TST2018	GBLUP	LDTag	ALL	WAT	0.133536
TST2018	GBLUP	LDTag	MAN	ALL	0.0560178
TST2018	GBLUP	LDTag	MAN	MAN	-0.0282543
TST2018	GBLUP	LDTag	MAN	WAT	0.0835324
TST2018	GBLUP	LDTag	WAT	ALL	0.0729026
TST2018	GBLUP	LDTag	WAT	MAN	-0.0615951
TST2018	GBLUP	LDTag	WAT	WAT	0.157036
TST2018	GBLUP	SigSNP	ALL	ALL	-0.0796851
TST2018	GBLUP	SigSNP	ALL	MAN	-0.172808
TST2018	GBLUP	SigSNP	ALL	WAT	-0.017279
TST2018	GBLUP	SigSNP	MAN	ALL	-0.116073
TST2018	GBLUP	SigSNP	MAN	MAN	-0.159707
TST2018	GBLUP	SigSNP	MAN	WAT	-0.0579023
TST2018	GBLUP	SigSNP	WAT	ALL	-0.0528626
TST2018	GBLUP	SigSNP	WAT	MAN	-0.180845
TST2018	GBLUP	SigSNP	WAT	WAT	0.0112815
TST2018	GBLUP	WGD	ALL	ALL	0.084293
TST2018	GBLUP	WGD	ALL	MAN	0.038165
TST2018	GBLUP	WGD	ALL	WAT	0.13409
TST2018	GBLUP	WGD	MAN	ALL	0.0827557
TST2018	GBLUP	WGD	MAN	MAN	0.0158672
TST2018	GBLUP	WGD	MAN	WAT	0.11743
TST2018	GBLUP	WGD	WAT	ALL	0.0995732
TST2018	GBLUP	WGD	WAT	MAN	0.0451164
TST2018	GBLUP	WGD	WAT	WAT	0.138032
TST2018	RKHS	LDTag	ALL	ALL	0.929908
TST2018	RKHS	LDTag	ALL	MAN	0.884071
TST2018	RKHS	LDTag	ALL	WAT	0.956771
TST2018	RKHS	LDTag	MAN	ALL	0.91981
TST2018	RKHS	LDTag	MAN	MAN	0.877303
TST2018	RKHS	LDTag	MAN	WAT	0.946203
TST2018	RKHS	LDTag	WAT	ALL	0.926551
TST2018	RKHS	LDTag	WAT	MAN	0.882694
TST2018	RKHS	LDTag	WAT	WAT	0.952051
TST2018	RKHS	SigSNP	ALL	ALL	0.849048
TST2018	RKHS	SigSNP	ALL	MAN	0.797809
TST2018	RKHS	SigSNP	ALL	WAT	0.890612
TST2018	RKHS	SigSNP	MAN	ALL	0.856171
TST2018	RKHS	SigSNP	MAN	MAN	0.787551
TST2018	RKHS	SigSNP	MAN	WAT	0.892894
TST2018	RKHS	SigSNP	WAT	ALL	0.820742
TST2018	RKHS	SigSNP	WAT	MAN	0.776226
TST2018	RKHS	SigSNP	WAT	WAT	0.855059
TST2018	RKHS	WGD	ALL	ALL	0.92576
TST2018	RKHS	WGD	ALL	MAN	0.880991
TST2018	RKHS	WGD	ALL	WAT	0.953105
TST2018	RKHS	WGD	MAN	ALL	0.915657
TST2018	RKHS	WGD	MAN	MAN	0.874238
TST2018	RKHS	WGD	MAN	WAT	0.942468
TST2018	RKHS	WGD	WAT	ALL	0.921613
TST2018	RKHS	WGD	WAT	MAN	0.879634
TST2018	RKHS	WGD	WAT	WAT	0.947388
TST2018	RRBLUP	LDTag	ALL	ALL	0.0382993
TST2018	RRBLUP	LDTag	ALL	MAN	0.0977735
TST2018	RRBLUP	LDTag	ALL	WAT	-0.0625591
TST2018	RRBLUP	LDTag	MAN	ALL	-0.0100039
TST2018	RRBLUP	LDTag	MAN	MAN	0.067238
TST2018	RRBLUP	LDTag	MAN	WAT	-0.128066
TST2018	RRBLUP	LDTag	WAT	ALL	0.0944167
TST2018	RRBLUP	LDTag	WAT	MAN	0.137088
TST2018	RRBLUP	LDTag	WAT	WAT	0.0131301
TST2018	RRBLUP	SigSNP	ALL	ALL	-0.178109
TST2018	RRBLUP	SigSNP	ALL	MAN	-0.115251
TST2018	RRBLUP	SigSNP	ALL	WAT	-0.235232
TST2018	RRBLUP	SigSNP	MAN	ALL	-0.109923
TST2018	RRBLUP	SigSNP	MAN	MAN	-0.039167
TST2018	RRBLUP	SigSNP	MAN	WAT	-0.222393
TST2018	RRBLUP	SigSNP	WAT	ALL	-0.229143
TST2018	RRBLUP	SigSNP	WAT	MAN	-0.171261
TST2018	RRBLUP	SigSNP	WAT	WAT	-0.228699
TST2018	RRBLUP	WGD	ALL	ALL	0.040688
TST2018	RRBLUP	WGD	ALL	MAN	0.0588118
TST2018	RRBLUP	WGD	ALL	WAT	-0.091162
TST2018	RRBLUP	WGD	MAN	ALL	0.00804089
TST2018	RRBLUP	WGD	MAN	MAN	0.0424678
TST2018	RRBLUP	WGD	MAN	WAT	-0.114808
TST2018	RRBLUP	WGD	WAT	ALL	0.0850223
TST2018	RRBLUP	WGD	WAT	MAN	0.0714619
TST2018	RRBLUP	WGD	WAT	WAT	-0.0460539
